# Supplementary material for: Pioneer Arabidopsis thaliana spans the succession gradient revealing a diverse root-associated microbiome
Source: Environ Microbiome. 2023 Jul 19;18:62. doi: 10.1186/s40793-023-00511-y (PMC10357733; doi:10.1186/s40793-023-00511-y)
Supplement: Supplementary file 1 — Supplementary Material 1. Additional file 1 - sampling sites.xlsx: Succession class refers to classification of the site and YSA indicates the years since agricultural abandonment. Mid succession is considered 10 to 20 YSA and late succession is considered over 20 YSA. Sample size refers to the number of A. thaliana plants sampled per site. Sampling method refers to the method used to sample the A. thaliana plants [file 40793_2023_511_MOESM1_ESM.xlsx]

## Sheet: Sheet1
Site	Abbreviation	Succession class	YSA	Sample size	Latitude	Longitude	Sampling method
Akker Reijerskamp 1	AR1	Agricultural	0	3	52.0148	5.78749	Random
Akker Reijerskamp 3	AR3	Agricultural	0	2	52.0166	5.78937	Random
Oud Reemst	OR	Mid succession	13	6	52.0415	5.80923	Transect
Reijerskamp	REIJ	Mid succession	13	3	52.0163	5.77237	Random
Telefoonweg 1	TW1	Mid succession	16	4	52.0022	5.75395	Random
Mossel	MO	Late succession	23	6	52.0598	5.75215	Transect
Nieuw Reemst	NR	Late succession	28	4	52.0427	5.77557	Transect
Mossels Veld	MV	Late succession	33	5	52.0719	5.73667	Transect
Dennenkamp	DK	Late succession	36	6	52.0286	5.79877	Transect
Akker Reijerskamp 2	AR2	Road verge	NA	6	52.0157	5.78811	Transect
Telefoonweg 2	TW2	Road verge	NA	6	51.9989	5.75222	Transect
