# Supplementary material for: Pioneer Arabidopsis thaliana spans the succession gradient revealing a diverse root-associated microbiome
Source: Environ Microbiome. 2023 Jul 19;18:62. doi: 10.1186/s40793-023-00511-y (PMC10357733; doi:10.1186/s40793-023-00511-y)
Supplement: Supplementary file 3 — Supplementary Material 3. Additional file 3 - abiotic data.csv: Raw abiotic soil factor data used for the abiotic soil analysis [file 40793_2023_511_MOESM3_ESM.csv]

succession	field	sample	short_line	ind_line	SOM	PO4	N_percentage	C_percentage	CN_ratio	YSA
roadverge	TW2	V41	TW2_1	A121	5.75	45.13	0.29	5.47	18.83	NA
roadverge	TW2	V42	TW2_2	A122	6.15	45.03	0.20	3.91	19.13	NA
roadverge	TW2	V43	TW2_3	A123	5.74	40.08	0.20	3.78	18.96	NA
roadverge	TW2	V44	TW2_4	A124	4.52	30.81	0.14	2.85	20.99	NA
roadverge	TW2	V45	TW2_5	A125	5.44	33.82	0.21	3.71	17.94	NA
roadverge	TW2	V46	TW2_6	A126	6.11	44.29	0.19	3.66	19.02	NA
mid	TW1	V47	TW1_2	A134	6.24	66.91	0.22	4.12	18.45	16
mid	TW1	V48	TW1_4	A136	3.76	62.62	0.15	2.63	18.08	16
mid	TW1	V49	TW1_5	A137	6.07	84.72	0.17	3.15	18.52	16
mid	TW1	V50	TW1_6	A138	4.74	85.70	0.20	3.61	17.85	16
roadverge	AR2	V51	AR2_1	A145	9.09	53.68	0.46	7.18	15.53	NA
roadverge	AR2	V52	AR2_2	A146	11.50	141.30	0.57	8.12	14.29	NA
roadverge	AR2	V53	AR2_3	A147	7.73	40.84	0.43	6.20	14.56	NA
roadverge	AR2	V54	AR2_4	A148	7.51	62.52	0.28	4.83	17.27	NA
roadverge	AR2	V55	AR2_5	A149	7.76	88.85	0.29	4.74	16.34	NA
roadverge	AR2	V56	AR2_6	A150	8.08	57.05	0.26	4.15	15.96	NA
mid	REIJ	V57	REIJ_1	A157	7.26	62.30	0.27	5.28	19.60	13
mid	REIJ	V58	REIJ_2	A158	5.41	72.32	0.23	4.16	18.21	13
mid	REIJ	V59	REIJ_3	A159	5.88	56.25	0.22	4.31	20.02	13
late	DK	V63	DK_1	A169	5.96	38.05	0.19	3.38	18.06	36
late	DK	V64	DK_2	A170	5.66	28.66	0.30	5.17	17.23	36
late	DK	V65	DK_3	A171	5.78	27.95	0.18	2.91	15.88	36
late	DK	V66	DK_4	A172	6.85	29.39	0.25	4.17	16.57	36
late	DK	V67	DK_5	A173	6.55	19.50	0.22	3.65	16.39	36
late	DK	V68	DK_6	A174	6.48	22.59	0.23	3.92	17.28	36
mid	OR	V69	OR_1	A181	5.89	71.06	0.23	4.49	19.79	13
mid	OR	V70	OR_2	A182	6.56	86.63	0.28	5.36	19.11	13
mid	OR	V71	OR_3	A183	6.07	79.25	0.17	3.69	21.38	13
mid	OR	V72	OR_4	A184	6.39	91.56	0.24	5.02	20.77	13
mid	OR	V73	OR_5	A185	6.36	85.90	0.24	5.07	20.69	13
mid	OR	V74	OR_6	A186	5.80	83.33	0.21	4.30	20.59	13
late	NR	V75	NR_1	A193	4.65	61.05	0.20	2.88	14.60	28
late	NR	V76	NR_2	A194	5.88	60.39	0.36	4.96	13.72	28
late	NR	V77	NR_4	A196	5.17	99.08	0.37	5.63	15.19	28
late	NR	V78	NR_5	A197	5.32	76.46	0.17	2.61	14.95	28
late	MV	V79	MV_1	A205	5.55	61.65	0.23	3.58	15.83	33
late	MV	V80	MV_2	A206	4.86	57.85	0.20	2.93	14.96	33
late	MV	V81	MV_3	A207	5.14	53.78	0.18	2.80	15.39	33
late	MV	V82	MV_5	A209	4.69	56.83	0.15	2.41	16.25	33
late	MV	V83	MV_6	A210	4.57	42.05	0.22	3.43	15.38	33
late	MO	V84	MO_1	A217	8.41	69.42	0.33	4.73	14.23	23
late	MO	V85	MO_2	A218	5.50	63.94	0.29	3.93	13.35	23
late	MO	V86	MO_3	A219	6.70	71.35	0.32	4.64	14.41	23
late	MO	V87	MO_4	A220	5.60	69.49	0.23	3.49	14.89	23
late	MO	V88	MO_5	A221	7.38	62.77	0.30	4.31	14.48	23
late	MO	V89	MO_6	A222	6.78	61.78	0.29	4.23	14.73	23
agri	AR3	V90	AR3_3	A231	5.95	77.29	0.18	3.45	18.95	0
agri	AR3	V91	AR3_5	A233	5.82	72.60	0.25	4.91	19.54	0
agri	AR1	V92	AR1_3	A237	6.46	100.63	0.23	4.20	18.44	0
agri	AR1	V93	AR1_5	A239	6.60	84.60	0.17	2.98	17.79	0
agri	AR1	V94	AR1_6	A240	6.42	95.74	0.20	4.09	20.72	0
