# Supplementary material for: Pioneer Arabidopsis thaliana spans the succession gradient revealing a diverse root-associated microbiome
Source: Environ Microbiome. 2023 Jul 19;18:62. doi: 10.1186/s40793-023-00511-y (PMC10357733; doi:10.1186/s40793-023-00511-y)
Supplement: Supplementary file 4 — Supplementary Material 4. Additional file 4 - sequencing info.xlsx. Sample name, unique sample code (used in raw sequencing data) and their specific barcode sequence in reverse primer for the bacterial 16 S rRNA gene and fungal ITS2 region amplification are indicated [file 40793_2023_511_MOESM4_ESM.xlsx]

## Sheet: Sheet1
name	sample code	barcode sequence bacteria	barcode sequence fungi
TW2-1	V41	ACGAGACTGATT	TTACCGACGAGT
TW2-2	V42	GCTGTACGGATT	ATTGGACACGCT
TW2-3	V43	ATCACCAGGTGT	TCGCATGGATAC
TW2-4	V44	TGGTCAACGATA	AGCGAACCTGTT
TW2-5	V45	ATCGCACAGTAA	AGCTTCGACAGT
TW2-6	V46	GTCGTGTAGCCT	GTCAGCCGTTAA
TW1-2	V47	AGCGGAGGTTAG	TCCAGATAGCGT
TW1-4	V48	ATCCTTTGGTTC	GAGAGTCCACTT
TW1-5	V49	TACAGCGCATAC	GCTCACAATGTG
TW1-6	V50	ACCGGTATGTAC	TTGACGACATCG
AR2-1	V51	AATTGTGTCGGA	CGGTTCACATAG
AR2-2	V52	TGCATACACTGG	CGATAGGCCTTA
AR2-3	V53	AGTCGAACGAGG	GCTATATCCAGG
AR2-4	V54	ACCAGTGACTCA	GTCTTCAGCAAG
AR2-5	V55	GAATACCATCAG	TAGACACCGTGT
AR2-6	V56	GTAGATCGTGTA	TCAGCTGACTAG
REIJ-1	V57	TAACGTGTGTGC	TAAGTCGGCCTA
REIJ-2	V58	CATTATGGCGTG	GCTCCTTAGAAG
REIJ-3	V59	CCAATACGCCTG	TTGCAAGTACCG
DK-1	V63	GCAACACCATCC	CTTGTGCGACAA
DK-2	V64	GCGATATATCGC	CACGATGGTCAT
DK-3	V65	CGAGCAATCCTA	ACGTGCCTTAGA
DK-4	V66	AGTCGTGCACAT	TGAACTAGCGTC
DK-5	V67	GTATCTGCGCGT	TATTCAGCGGAC
DK-6	V68	CGAGGGAATCAG	TAATCGGTGCCA
OR-1	V69	CAAATTCGGGAT	GCGTCCATGAAT
OR-2	V70	AGATTGACCAAC	CGTAAGATGCCT
OR-3	V71	AGTTACGAGCTA	CTGTTACAGCGA
OR-4	V72	GCATATGCACTG	ACGATCATCTGG
OR-5	V73	CAACTCCCGTGA	GTAACGGCTCTA
OR-6	V74	TTGCGTTAGCAG	CCATGCTTAGAG
NR-1	V75	TACGAGCCCTAA	GTACGCACAGTT
NR-2	V76	CACTACGCTAGA	TTAGAGCCATGC
NR-4	V77	TGCAGTCCTCGA	ATAAGGTCGCCT
NR-5	V78	ACCATAGCTCCG	AGTGGCACTATC
MV-1	V79	TCGACATCTCTT	CCAGAAGTGTTC
MV-2	V80	GAACACTTTGGA	CTACTAGCGGTA
MV-3	V81	GAGCCATCTGTA	TAGCGTTCCAGA
MV-5	V82	TTGGGTACACGT	GTGAGTCATACC
MV-6	V83	AAGGCGCTCCTT	TCACTGCTAGGA
MO-1	V84	TAATACGGATCG	ACATGTCACGTG
MO-2	V85	TCGGAATTAGAC	GAGCCATCTGTA
MO-3	V86	TGTGAATTCGGA	CGTCCGTATGAA
MO-4	V87	CATTCGTGGCGT	GATACGTTCGCA
MO-5	V88	TACTACGTGGCC	CAGCTGGTTCAA
MO-6	V89	GGCCAGTTCCTA	TTAAGCGCCTGA
AR3-3	V90	GATGTTCGCTAG	CCTGCGAAGTAT
AR3-5	V91	CTATCTCCTGTC	TTGTAGCCGACA
AR1-3	V92	ACTCACAGGAAT	TCTGTAGAGCCA
AR1-5	V93	ATGATGAGCCTC	CTATTAAGCGGC
AR1-6	V94	GTCGACAGAGGA	CTCTGAGGTAAC
