# Supplementary material for: Pioneer Arabidopsis thaliana spans the succession gradient revealing a diverse root-associated microbiome
Source: Environ Microbiome. 2023 Jul 19;18:62. doi: 10.1186/s40793-023-00511-y (PMC10357733; doi:10.1186/s40793-023-00511-y)
Supplement: Supplementary file 6 — Supplementary Material 6. Additional file 6 – 10 MA bacteria and fungi.xlsx. Overview of the 10 most abundant bacterial ASVs (sheet 1) and fungal OTUs (sheet 2) indicating relative abundance as percentage of total normalized reads and taxonomy. Ranking in abundance goes from top (number 1) to bottom (number 10). % is percentage of normalized reads of total amount of normalized reads in the dataset. The 10 most abundant bacterial OTUs account for 8.33% of total amount normalized reads in the whole data set. The 10 most abundant fungal OTUs account for 22.03% of total amount normalized reads in the whole data set [file 40793_2023_511_MOESM6_ESM.xlsx]

## Sheet: Sheet1 (bacteria)
ASV	%	Phylum	Class	Order	Family	Genus	Species
OTU_16S_1	2.044	Proteobacteria	Alphaproteobacteria	Rhizobiales	Xanthobacteraceae	Bradyrhizobium	NA
OTU_16S_2	1.418	Actinobacteriota	Actinobacteria	Micrococcales	Micrococcaceae	Pseudarthrobacter	NA
OTU_16S_3	1.311	Proteobacteria	Alphaproteobacteria	Rhizobiales	Xanthobacteraceae	NA	NA
OTU_16S_4	0.748	Proteobacteria	Alphaproteobacteria	Sphingomonadales	Sphingomonadaceae	Sphingomonas	NA
OTU_16S_5	0.604	Firmicutes	Bacilli	Bacillales	NA	NA	NA
OTU_16S_6	0.544	Actinobacteriota	Actinobacteria	Frankiales	Acidothermaceae	Acidothermus	NA
OTU_16S_7	0.471	Proteobacteria	Alphaproteobacteria	Rhizobiales	Hyphomicrobiaceae	Hyphomicrobium	NA
OTU_16S_8	0.437	Proteobacteria	Alphaproteobacteria	Rhizobiales	Xanthobacteraceae	NA	NA
OTU_16S_9	0.384	Firmicutes	Bacilli	Bacillales	Planococcaceae	NA	NA
OTU_16S_10	0.369	Proteobacteria	Gammaproteobacteria	Burkholderiales	Comamonadaceae	Piscinibacter	NA

## Sheet: Sheet 2 (fungi)
OTU	%	Phylum	Class	Order	Family	Genus	Species
OTU3139	3.828	Ascomycota	Dothideomycetes	Pleosporales	Didymellaceae	NA	NA
OTU3704	3.229	Ascomycota	NA	NA	NA	NA	NA
OTU2596	2.771	Ascomycota	Saccharomycetes	Saccharomycetales	Saccharomycetales_fam_Incertae_sedis	Nadsonia	Nadsonia_commutata_SH1570251.08FU
OTU4058	2.338	NA	NA	NA	NA	NA	NA
OTU4050	2.178	NA	NA	NA	NA	NA	NA
OTU2703	2.129	Ascomycota	Eurotiomycetes	Eurotiales	Aspergillaceae	Penicillium	NA
OTU3745	1.687	Ascomycota	NA	NA	NA	NA	NA
OTU1958	1.37	Ascomycota	Lecanoromycetes	Peltigerales	Peltigeraceae	Peltigera	Peltigera_didactyla_SH1574398.08FU
OTU965	1.249	Basidiomycota	Tremellomycetes	Filobasidiales	Piskurozymaceae	NA	NA
OTU3697	1.246	Ascomycota	NA	NA	NA	NA	NA
